# Supplementary material for: Spray Freeze Dried Lyospheres® for Nasal Administration of Insulin
Source: Pharmaceutics. 2021 Jun 8;13(6):852. doi: 10.3390/pharmaceutics13060852 (PMC8229095; doi:10.3390/pharmaceutics13060852)
Supplement: Supplementary file 1 [file pharmaceutics-13-00852-s001.zip]

Archive with 1 entries (1 files):
- pharmaceutics-1211971-supplementary.pdf
